# Supplementary material for: Interfacial Transcrystallization and Mechanical Performance of 3D-Printed Fully Recyclable Continuous Fiber Self-Reinforced Composites
Source: Polymers (Basel). 2021 Sep 18;13(18):3176. doi: 10.3390/polym13183176 (PMC8471758; doi:10.3390/polym13183176)
Supplement: Supplementary file 1 [file polymers-13-03176-s001.zip]

Archive with 1 entries (1 files):
- polymers-1362287-supplementary.mp4
